# Supplementary material for: Production of Trans-Cinnamic Acid by Immobilization of the Bambusa oldhamii BoPAL1 and BoPAL2 Phenylalanine Ammonia-Lyases on Electrospun Nanofibers
Source: Int J Mol Sci. 2021 Oct 17;22(20):11184. doi: 10.3390/ijms222011184 (PMC8541413; doi:10.3390/ijms222011184)
Supplement: Supplementary file 1 [file ijms-22-11184-s001.zip]

Archive with 1 entries (1 files):
- ijms-1397873-supplementary.pdf
